# Supplementary material for: Lost in HELLS: Disentangling the mystery of SALNR existence in senescence cellular models
Source: PLoS One. 2023 May 30;18(5):e0286104. doi: 10.1371/journal.pone.0286104 (PMC10228806; doi:10.1371/journal.pone.0286104)
Supplement: S1 Table — List of all long-read datasets that were mapped to the human genome to search for reads mapping to HELLS genomic location to identify the isoform that originates them. (XLSX) [file pone.0286104.s004.xlsx]

## Sheet: long-read RNA-Seq
BioProject accession	organism	SRA study	RUN	Experiment	SALNR/HELLS reads	BioSample	AvgSpotLen	Bases	Platform	sample name	tissue 1	tissue 2	sex	age	BIOMATERIAL_PROVIDER
PRJNA63443	Homo sapiens	SRP012412	SRR14638806	SRX10977422	reads overlapping SALNR	SAMN19193171	1762	3.81 G	PACBIO_SMRT	case_A1	ovary	--	female	59	--
PRJNA659539	Homo sapiens	SRP278890	SRR12524788	SRX9014758	nothing	SAMN09459150	1.428	640.24 M	PACBIO_SMRT	ctrl_A1	fetal brain	Normal human fetal brains pooled from 59 spontaneously aborted male/female Caucasian fetuse (Catelog num: 636106)	pooled male and female	20-33 weeks	Takara Bio USA (formerly Clontech)
	Homo sapiens	SRP278890	SRR12524789	SRX9014757	reads covering HELLS 3'	SAMN09459150	1.878	667.09 M	PACBIO_SMRT	ctrl_A2	fetal brain	Normal human fetal brains pooled from 59 spontaneously aborted male/female Caucasian fetuse (Catelog num: 636106)	pooled male and female	20-33 weeks	Takara Bio USA (formerly Clontech)
	Homo sapiens	SRP278890	SRR12544672	SRX9033927	reads covering HELLS 5'	SAMN15935045	1.554	943.08 M	PACBIO_SMRT	case_A1	Testis	pooled from 7 Asians and Caucasians	male	24-87 years	Clontech
	Homo sapiens	SRP278890	SRR12544673	SRX9033926	reads covering HELLS 3'	SAMN15935045	2.009	1.11 G	PACBIO_SMRT	case_A2	Testis	pooled from 7 Asians and Caucasians	male	24-87 years	Clontech
PRJNA657884	Homo sapiens	SRP282354	SRR12638393	SRX9120455	nothing	SAMN16129985	1.42	264.69 M	PACBIO_SMRT	case_A1	Testis	Normal human testis pooled from 39 Caucasians	male	14-64	Clonetech
	Homo sapiens	SRP282354	SRR12638394	SRX9120454	nothing	SAMN16129984	1.334	187.00 M	PACBIO_SMRT	ctrl_A1	Fetal_brain	Normal human fetal brains pooled from 59 spontaneously aborted male/female Caucasian fetuse (Catelog num: 636106)	pooled male and female	20-33 weeks	Takara
	Homo sapiens	SRP282354	SRR12638395	SRX9120453	nothing	SAMN16129983	1.728	24.29 M	PACBIO_SMRT	case_A2	Skin	skin	male	29-76	Biochain Institute Inc.
	Homo sapiens	SRP282354	SRR12638396	SRX9120452	nothing	SAMN16129982	2.67	131.28 M	PACBIO_SMRT	case_A3	Fibroblast	fibroblast	female	unspecified	Coriell
	Homo sapiens	SRP282354	SRR12638397	SRX9120451	nothing	SAMN16129981	2.417	106.14 M	PACBIO_SMRT	case_A4	Esophagus	Normal human esophagus pooled from 18 male/female Caucasians,	pooled male and female	24-58	Takara
	Homo sapiens	SRP282354	SRR12638398	SRX9120450	nothing	SAMN16129980	2.805	132.13 M	PACBIO_SMRT	case_A5	Dorsal root ganglion	dorsal root ganglion pooled	pooled male and female	16-65	Takara
PRJNA551261	Homo sapiens	SRP213925	SRR9661709	SRX6422626	reads covering HELLS + part. SALNR	SAMN12142638	971	1.32 G	OXFORD_NANOPORE		H9_unmodifed	--	--	--	--
	Homo sapiens	SRP213925	SRR9661710	SRX6422626	reads covering HELLS + part. SALNR	SAMN12142638	710	293.03 M	OXFORD_NANOPORE		H9_unmodifed	--	--	--	--
	Homo sapiens	SRP213925	SRR9661711	SRX6422626	reads covering HELLS + part. SALNR	SAMN12142638	1.018	901.62 M	OXFORD_NANOPORE		H9_unmodifed	--	--	--	--
	Homo sapiens	SRP213925	SRR9661712	SRX6422626	reads covering HELLS + part. SALNR	SAMN12142638	927	1.05 G	OXFORD_NANOPORE		H9_unmodifed	--	--	--	--
	Homo sapiens	SRP213925	SRR9661713	SRX6422626	reads covering HELLS + part. SALNR	SAMN12142638	880	238.28 M	OXFORD_NANOPORE		H9_unmodifed	--	--	--	--
	Homo sapiens	SRP213925	SRR9661714	SRX6422626	reads covering HELLS + part. SALNR	SAMN12142638	882	750.19 M	OXFORD_NANOPORE		H9_unmodifed	--	--	--	--
	Homo sapiens	SRP213925	SRR9661715	SRX6422626	reads covering HELLS + part. SALNR	SAMN12142638	824	4.57 M	OXFORD_NANOPORE		H9_unmodifed	--	--	--	--
	Homo sapiens	SRP213925	SRR9661716	SRX6422626	reads covering HELLS + part. SALNR	SAMN12142638	1.009	700.86 M	OXFORD_NANOPORE		H9_unmodifed	--	--	--	--
	Homo sapiens	SRP213925	SRR9661717	SRX6422626	reads covering HELLS + part. SALNR	SAMN12142638	936	539.55 M	OXFORD_NANOPORE		H9_unmodifed	--	--	--	--
	Homo sapiens	SRP213925	SRR9661718	SRX6422626	reads covering HELLS + part. SALNR	SAMN12142638	964	153.13 M	OXFORD_NANOPORE		H9_unmodifed	--	--	--	--
	Homo sapiens	SRP213925	SRR9661719	SRX6422626	reads covering HELLS + part. SALNR	SAMN12142638	663	21.61 M	OXFORD_NANOPORE		H9_unmodifed	--	--	--	--
	Homo sapiens	SRP213925	SRR9661720	SRX6422626	reads covering HELLS + part. SALNR	SAMN12142638	991	450.93 M	OXFORD_NANOPORE		H9_unmodifed	--	--	--	--
	Homo sapiens	SRP213925	SRR9661721	SRX6422626	reads covering HELLS + part. SALNR	SAMN12142638	680	91.55 M	OXFORD_NANOPORE		H9_unmodifed	--	--	--	--
	Homo sapiens	SRP213925	SRR9661722	SRX6422626	reads covering HELLS + part. SALNR	SAMN12142638	917	786.68 M	OXFORD_NANOPORE		H9_unmodifed	--	--	--	--
	Homo sapiens	SRP213925	SRR9661723	SRX6422626	reads covering HELLS + part. SALNR	SAMN12142638	973	945.71 M	OXFORD_NANOPORE		H9_unmodifed	--	--	--	--
	Homo sapiens	SRP213925	SRR9661724	SRX6422626	reads covering HELLS + part. SALNR	SAMN12142638	960	806.42 M	OXFORD_NANOPORE		H9_unmodifed	--	--	--	--
	Homo sapiens	SRP213925	SRR9661725	SRX6422626	reads covering HELLS + part. SALNR	SAMN12142638	914	704.12 M	OXFORD_NANOPORE		H9_unmodifed	--	--	--	--
	Homo sapiens	SRP213925	SRR14294992	SRX6422626	reads covering HELLS + part. SALNR	SAMN12142638	993	944.08 M	OXFORD_NANOPORE		H9_unmodifed	--	--	--	--
PRJNA312109	Homo sapiens	SRP070125	SRR6430115	SRX3521761	nothing	SAMN08275853	438	88.55 M	OXFORD_NANOPORE		--	--	--	--	--
	Homo sapiens	SRP070125	SRR6430116	SRX3521762	nothing	SAMN08275852	635	605.62 M	OXFORD_NANOPORE		--	--	--	--	--
	Homo sapiens	SRP070125	SRR6430117	SRX3521763	nothing	SAMN08275851	684	698.17 M	OXFORD_NANOPORE		--	--	--	--	--
	Homo sapiens	SRP070125	SRR6430118	SRX3521764	nothing	SAMN08275850	651	366.95 M	OXFORD_NANOPORE		--	--	--	--	--
	Homo sapiens	SRP070125	SRR6430119	SRX3521765	nothing	SAMN08275849	652	205.45 M	OXFORD_NANOPORE		--	--	--	--	--
	Homo sapiens	SRP070125	SRR6430120	SRX3521766	nothing	SAMN08275848	686	869.95 M	OXFORD_NANOPORE		--	--	--	--	--
	Homo sapiens	SRP070125	SRR6430121	SRX3521767	nothing	SAMN08275847	681	211.30 M	OXFORD_NANOPORE		--	--	--	--	--
	Homo sapiens	SRP070125	SRR6430122	SRX3521768	nothing	SAMN08275846	670	128.79 M	OXFORD_NANOPORE		--	--	--	--	--
	Homo sapiens	SRP070125	SRR6155034	SRX3266871	nothing	SAMN07767563	441	182.93 M	OXFORD_NANOPORE		--	--	--	--	--
	Homo sapiens	SRP070125	SRR6155035	SRX3266872	nothing	SAMN07767562	473	293.15 M	OXFORD_NANOPORE		--	--	--	--	--
	Homo sapiens	SRP070125	SRR6155036	SRX3266873	nothing	SAMN07767561	532	504.37 M	OXFORD_NANOPORE		--	--	--	--	--
	Homo sapiens	SRP070125	SRR6155037	SRX3266874	nothing	SAMN07767560	363	84.01 M	OXFORD_NANOPORE		--	--	--	--	--
	Homo sapiens	SRP070125	SRR6155038	SRX3266875	nothing	SAMN07767559	324	108.47 M	OXFORD_NANOPORE		--	--	--	--	--
	Homo sapiens	SRP070125	SRR6155039	SRX3266876	nothing	SAMN07767558	415	236.16 M	OXFORD_NANOPORE		--	--	--	--	--
	Homo sapiens	SRP070125	SRR6155040	SRX3266877	nothing	SAMN07767557	445	305.98 M	OXFORD_NANOPORE		--	--	--	--	--
PRJNA63443	Homo sapiens	SRP012412	SRR14637868	SRX10976915	reads covering HELLS + part. SALNR	SAMN19193169		3.0 G	PACBIO_SMRT		ovary	--	female	61 years	--
