# Supplementary material for: Lost in HELLS: Disentangling the mystery of SALNR existence in senescence cellular models
Source: PLoS One. 2023 May 30;18(5):e0286104. doi: 10.1371/journal.pone.0286104 (PMC10228806; doi:10.1371/journal.pone.0286104)
Supplement: S2 Table — List of primers used for quantitative RT-PCR experiments. (XLSX) [file pone.0286104.s005.xlsx]

## Sheet: Foglio1
Gene ID	Gene Symbol	Sequence Fw (5'-3')	Sequence Rev (5'-3')	Ampl. Length (bp)
1026	CDKN1A/p21	TGGAGACTCTCAGGGTCGAAA	GGCGTTTGGAGTGGTAGAAATC	65
1029	CDKN2A/p16	CATAGATGCCGCGGAAGGT	TCTAAGTTTCCCGAGGTTTCTCA	80
3576	CXCL8	GAGACAGCAGAGCACACAAGC	TTGGGGTGGAAAGGTTTGGAGT	219
1537	CYC1	TAGAGTTTGACGATGGCACCC	CGTTTTCGATGGTCGTGCTC	103
2720	GLB1	AATCAAGACCGAAGCAGTGGC	GGGTGAGTTGGCCCCATTCC	121
3070	HELLS	CATGCACAGCTTCAACACGG	AAGATCCGACTGGGGGTTCC	136
3146	HMGB1	AGAAGCCGAGAGGCAAAATGT	ATAACGGGCCTTGTCCGCTT	194
4001	LMNB1	GAACCAGAACTCGTGGGGCA	ATGCTCTTGGGGTTCCCTGC	188
4314	MMP3	CCAGGGATTAATGGAGATGCC	AGTGTTGGCTGAGTGAAAGAG	132
3921	RPSA	CAACAACAAGGGAGCTCACTC	CTTCTCAGCAGCAGCCTGCT	174
n/a	SALNR	TCCCATCACCTCTACTCCCTG	AGCCAACAGGAATACCCAGGA	102
