# Supplementary material for: Lost in HELLS: Disentangling the mystery of SALNR existence in senescence cellular models
Source: PLoS One. 2023 May 30;18(5):e0286104. doi: 10.1371/journal.pone.0286104 (PMC10228806; doi:10.1371/journal.pone.0286104)
Supplement: S3 Table — Read count estimation computed by RSEM and MultiDEA for each isoform in HELLS genomic location, for each sample and for each dataset. Despite the diffuse overlapping among the isoforms, the Bayesian model included in RSEM tends to prefer only a small subset of isoforms, changing in each dataset. MultiDEA clearly shows that the only isoforms to achieve a significant number of uniquely mapping reads (>20) are XR_007061960 and ENST00000419900, while all the other reads map to more than one reference transcript. RSEM and MultiDEA columns list the isoform expression estimation computed by each tool; [A,B,C,D] is the multiread detail computed by MultiDEA (trapezoid vertices, A = uniquely mapping reads, B = reads having the isoform as unique best match; C = reads having that isoform as non-unique best match; D is the total number of reads that map to that isoform). Isoforms are sorted by start position on chr10; XR_007061960 is an additional isoform of HELLS proposed by RefSeq and ENST00000432120 is a lncRNA that overlaps HELLS. (XLSX) [file pone.0286104.s006.xlsx]

## Sheet: RSEM and MultiDEA on isoforms
	--- LEGEND ---
	GEO accession: GSE……
	Ensembl isoform accession: ENST………
	case: senescence cells
	ctrl: proliferative cells
	RSEM: isoform expression estimation computed by RSEM
	MultiDEA: isoform expression estimation computed by MultiDEA (trapezoid centroid)
	[A,B,C,D]: multiread detail computed by MultiDEA (trapezoid vertices, A = uniquely mapping reads, B = reads having the isoform as unique best match; C = reads having that isoform as non unique best match; D is the total number of reads that map to that isoform)
	N.B.: Isoforms are sorted by start position on chr10; XR_007061960 is an additional isoform of HELLS proposed by RefSeq and ENST00000432120 is a lncRNA that overlaps HELLS
	--- LEGEND ---
	GSE155680 - case_O1	RSEM	MultiDEA	[A,B,C,D]		GSE155680 - case_O2	RSEM	MultiDEA	[A,B,C,D]		GSE155680 - case_O3	RSEM	MultiDEA	[A,B,C,D]		GSE155680 - ctrl_Y1	RSEM	MultiDEA	[A,B,C,D]		GSE155680 - ctrl_Y2	RSEM	MultiDEA	[A,B,C,D]		GSE155680 - ctrl_Y3	RSEM	MultiDEA	[A,B,C,D]
	ENST00000419900	0	14.6	[0,0,133,133]		ENST00000419900	27.76	19.1	[3,3,138,138]		ENST00000419900	10.91	18.4	[0,0,151,151]		ENST00000419900	89.01	73.9	[5,5,584,584]		ENST00000419900	102.72	70.7	[2,2,553,553]		ENST00000419900	63.04	73.8	[1,1,623,623]
	ENST00000698672	0	0.2	[0,0,3,3]		ENST00000698672	0	1.7	[0,0,9,9]		ENST00000698672	3.74	3	[0,0,11,11]		ENST00000698672	0	7.6	[0,0,47,47]		ENST00000698672	1.08	7.5	[0,0,36,36]		ENST00000698672	0	5.7	[0,0,34,34]
	ENST00000698651	0	4.8	[0,0,55,55]		ENST00000698651	0	6.5	[0,0,67,67]		ENST00000698651	0	5.5	[0,0,59,59]		ENST00000698651	19.5	29.6	[0,0,300,300]		ENST00000698651	36.29	27.9	[0,0,265,265]		ENST00000698651	21.28	27.9	[0,0,292,292]
	ENST00000348459	68.9	12	[0,0,126,126]		ENST00000348459	82.05	12.4	[0,0,125,125]		ENST00000348459	92.48	13.8	[0,0,141,141]		ENST00000348459	349.82	54.9	[0,0,547,547]		ENST00000348459	319.81	50.6	[0,0,503,503]		ENST00000348459	395.15	56.6	[0,0,579,579]
	ENST00000698673	3.81	2.6	[1,1,16,16]		ENST00000698673	0	2.3	[0,0,18,18]		ENST00000698673	0	1.1	[0,0,12,12]		ENST00000698673	19.83	12.5	[0,0,103,103]		ENST00000698673	0	9.8	[0,0,74,74]		ENST00000698673	0.2	10.1	[0,0,91,91]
	ENST00000698830	0	7.7	[0,0,100,100]		ENST00000698830	0	7.2	[0,0,96,96]		ENST00000698830	0	8.3	[0,0,110,110]		ENST00000698830	0	30.7	[0,0,414,414]		ENST00000698830	0	28.9	[0,0,385,385]		ENST00000698830	0	33.1	[0,0,447,447]
	ENST00000371332	26.99	8.4	[0,0,107,107]		ENST00000371332	0	7.4	[0,0,98,98]		ENST00000371332	17.9	9	[0,0,117,117]		ENST00000371332	12.38	33.7	[0,0,445,445]		ENST00000371332	7.61	31.4	[0,0,412,412]		ENST00000371332	0	35	[0,0,465,465]
	ENST00000394036	0	7.8	[0,0,102,102]		ENST00000394036	0	8	[0,0,105,105]		ENST00000394036	0	8.7	[0,0,115,115]		ENST00000394036	14.83	35	[1,1,452,452]		ENST00000394036	26.18	33.3	[2,2,416,416]		ENST00000394036	0	36	[0,0,480,480]
	ENST00000394045	0	6.7	[0,0,90,90]		ENST00000394045	0	6.6	[0,0,90,90]		ENST00000394045	0	7.3	[0,0,99,99]		ENST00000394045	0	28.5	[0,0,392,392]		ENST00000394045	0	26.1	[0,0,357,357]		ENST00000394045	0	31.3	[0,0,430,430]
	ENST00000630929	0	8.6	[0,0,109,109]		ENST00000630929	0	8	[0,0,105,105]		ENST00000630929	0	9.1	[0,0,118,118]		ENST00000630929	29.73	35.1	[1,1,450,450]		ENST00000630929	0	32	[0,0,418,418]		ENST00000630929	43.2	37.6	[1,1,484,484]
	ENST00000698675	0	8.1	[0,0,104,104]		ENST00000698675	8.94	7.7	[0,0,102,102]		ENST00000698675	0.02	8.8	[0,0,115,115]		ENST00000698675	0	31.8	[0,0,427,427]		ENST00000698675	0	30.2	[0,0,401,401]		ENST00000698675	0	34.4	[0,0,463,463]
	ENST00000698799	0	6.1	[0,0,84,84]		ENST00000698799	0	6.3	[0,0,87,87]		ENST00000698799	0	7	[0,0,96,96]		ENST00000698799	0	26.6	[0,0,371,371]		ENST00000698799	0	24.4	[0,0,338,338]		ENST00000698799	0	29.5	[0,0,411,411]
	ENST00000475263	0	10.9	[0,0,119,119]		ENST00000475263	0	10.4	[0,0,117,117]		ENST00000475263	0	12	[0,0,132,132]		ENST00000475263	0	45.3	[0,0,508,508]		ENST00000475263	0	41.4	[0,0,465,465]		ENST00000475263	0	49.3	[0,0,549,549]
	ENST00000698800	11.68	13.7	[0,0,124,124]		ENST00000698800	0	13.6	[0,0,118,118]		ENST00000698800	0	14.3	[0,0,130,130]		ENST00000698800	0	58.8	[0,0,515,515]		ENST00000698800	0	58	[0,0,485,485]		ENST00000698800	20.97	64.2	[0,0,564,564]
	ENST00000698650	0	1.6	[0,0,24,24]		ENST00000698650	4.88	3.4	[1,1,30,30]		ENST00000698650	0	1.5	[0,0,23,23]		ENST00000698650	0	9.5	[0,0,141,141]		ENST00000698650	7.63	9.9	[1,1,120,120]		ENST00000698650	9.66	12.8	[3,3,151,151]
	ENST00000462057	0	0.6	[0,0,9,9]		ENST00000462057	0	0.6	[0,0,8,8]		ENST00000462057	0	0.6	[0,0,6,6]		ENST00000462057	0	2.9	[0,0,41,41]		ENST00000462057	0	2.8	[0,0,35,35]		ENST00000462057	0	3.7	[0,0,52,52]
	XR_007061960	44.94	73.9	[23,23,215,215]		XR_007061960	40.8	66.4	[22,22,193,193]		XR_007061960	47.3	72.3	[20,20,230,230]		XR_007061960	180.4	247.6	[90,90,762,762]		XR_007061960	164.46	242.1	[81,81,751,751]		XR_007061960	186.79	280.2	[95,95,856,856]
	ENST00000466552	0	0.4	[0,0,6,6]		ENST00000466552	0	1.5	[0,0,16,16]		ENST00000466552	0	1.8	[0,0,13,13]		ENST00000466552	0	4.1	[0,0,44,44]		ENST00000466552	0	4.3	[0,0,40,40]		ENST00000466552	0	3.9	[0,0,53,53]
	ENST00000698674	0	2.9	[0,0,36,36]		ENST00000698674	1.37	4.1	[1,1,41,41]		ENST00000698674	0	4.4	[0,0,44,44]		ENST00000698674	3.48	17.9	[2,2,176,176]		ENST00000698674	3.48	18.1	[2,2,170,170]		ENST00000698674	1.56	16.3	[1,1,176,176]
	ENST00000432120	0	1.7	[0,0,5,5]		ENST00000432120	0	1.3	[0,0,4,4]		ENST00000432120	0	1.3	[0,0,4,4]		ENST00000432120	0	6.3	[0,0,19,19]		ENST00000432120	0	6.7	[0,0,20,20]		ENST00000432120	0	7.7	[0,0,23,23]
	ENST00000371327	80.68	41.5	[0,0,128,128]		ENST00000371327	65.2	34.7	[0,0,109,109]		ENST00000371327	79.66	41	[0,0,137,137]		ENST00000371327	196	113.1	[0,0,387,387]		ENST00000371327	211.74	116.2	[0,0,389,389]		ENST00000371327	257.15	139.3	[0,0,467,467]
	ENST00000464030	0	1.5	[0,0,21,21]		ENST00000464030	0	1	[0,0,15,15]		ENST00000464030	0	1.2	[0,0,18,18]		ENST00000464030	0	4.5	[0,0,66,66]		ENST00000464030	0	4.3	[0,0,62,62]		ENST00000464030	0	5.4	[0,0,78,78]
	ENST00000698676	0	0.9	[0,0,13,13]		ENST00000698676	0	0.8	[0,0,12,12]		ENST00000698676	0	1.4	[0,0,21,21]		ENST00000698676	0	5	[0,0,73,73]		ENST00000698676	0	4.4	[0,0,64,64]		ENST00000698676	0	5.3	[0,0,77,77]
	GSE157867 - case_O1	RSEM	MultiDEA	[A,B,C,D]		GSE157867 - case_O2	RSEM	MultiDEA	[A,B,C,D]		GSE157867 - ctrl_Y1	RSEM	MultiDEA	[A,B,C,D]		GSE157867 - ctrl_Y2	RSEM	MultiDEA	[A,B,C,D]
	ENST00000419900	162.84	96	[34,34,431,431]		ENST00000419900	124.68	97.5	[22,22,579,579]		ENST00000419900	273.85	165.8	[44,44,869,869]		ENST00000419900	195.71	168.6	[32,32,1046,1046]
	ENST00000698672	0	1.5	[0,0,3,3]		ENST00000698672	0	2.5	[0,0,5,5]		ENST00000698672	0	0	[0,0,0,0]		ENST00000698672	0	3	[0,0,6,6]
	ENST00000698651	0	30.9	[0,0,184,184]		ENST00000698651	15.55	36.7	[0,0,210,210]		ENST00000698651	38.54	55.6	[0,0,335,335]		ENST00000698651	24.99	66.7	[0,0,407,407]
	ENST00000348459	256.56	56.1	[0,0,367,367]		ENST00000348459	377.62	74.7	[0,0,540,540]		ENST00000348459	461.1	102.9	[0,0,746,746]		ENST00000348459	724.07	133.5	[0,0,984,984]
	ENST00000698673	1.13	3.5	[1,1,10,10]		ENST00000698673	0	2.6	[0,0,10,10]		ENST00000698673	2.32	5.3	[2,2,15,15]		ENST00000698673	1.4	10.8	[1,1,38,38]
	ENST00000698830	0	16.6	[0,0,193,193]		ENST00000698830	4.08	27.7	[1,1,319,319]		ENST00000698830	0	38.6	[0,0,458,458]		ENST00000698830	0	48.2	[0,0,578,578]
	ENST00000371332	0	20.8	[0,0,232,232]		ENST00000371332	0	32	[0,0,368,368]		ENST00000371332	0	41.1	[0,0,478,478]		ENST00000371332	0	59	[0,0,681,681]
	ENST00000394036	0	19.5	[0,0,229,229]		ENST00000394036	0	30.4	[0,0,363,363]		ENST00000394036	22.2	49	[5,5,528,528]		ENST00000394036	4.13	56.3	[1,1,666,666]
	ENST00000394045	0	16	[0,0,197,197]		ENST00000394045	4.11	25.5	[1,1,310,310]		ENST00000394045	0	38.8	[0,0,474,474]		ENST00000394045	0	46.5	[0,0,583,583]
	ENST00000630929	0	20.8	[0,0,231,231]		ENST00000630929	10.51	35	[2,2,380,380]		ENST00000630929	0	44.3	[0,0,511,511]		ENST00000630929	11	61.7	[2,2,689,689]
	ENST00000698675	0	17.4	[0,0,202,202]		ENST00000698675	0	29	[0,0,344,344]		ENST00000698675	0	41.8	[0,0,493,493]		ENST00000698675	4.61	52.9	[1,1,619,619]
	ENST00000698799	0	13.5	[0,0,169,169]		ENST00000698799	0	22.9	[0,0,291,291]		ENST00000698799	0	35.6	[0,0,439,439]		ENST00000698799	0	41.2	[0,0,524,524]
	ENST00000475263	0	31.3	[0,0,290,290]		ENST00000475263	11.32	48.4	[2,2,436,436]		ENST00000475263	9.94	62.3	[2,2,585,585]		ENST00000475263	5.78	83.6	[1,1,787,787]
	ENST00000698800	0	53.8	[0,0,338,338]		ENST00000698800	5.18	64.2	[1,1,467,467]		ENST00000698800	0	113	[0,0,749,749]		ENST00000698800	14.16	120.9	[2,2,882,882]
	ENST00000698650	2.48	3.4	[1,1,26,26]		ENST00000698650	5.57	4.4	[1,1,24,24]		ENST00000698650	10.03	8.1	[3,3,36,36]		ENST00000698650	5.65	6.1	[1,1,44,44]
	ENST00000462057	0	0.2	[0,0,3,3]		ENST00000462057	0	0.2	[0,0,3,3]		ENST00000462057	0	0.5	[0,0,5,5]		ENST00000462057	0	1.4	[0,0,13,13]
	XR_007061960	156.61	219	[84,84,587,587]		XR_007061960	160.67	278.9	[88,88,831,831]		XR_007061960	397.93	491.8	[204,204,1268,1268]		XR_007061960	357.85	521.8	[187,187,1526,1526]
	ENST00000466552	0	1	[0,0,4,4]		ENST00000466552	0	3.3	[0,0,13,13]		ENST00000466552	0	7.4	[0,0,21,21]		ENST00000466552	0	6.1	[0,0,20,20]
	ENST00000698674	0	8.8	[0,0,96,96]		ENST00000698674	4.52	15.9	[2,2,126,126]		ENST00000698674	0	20.8	[0,0,169,169]		ENST00000698674	16.11	37.1	[9,9,257,257]
	ENST00000432120	1.25	5	[0,0,15,15]		ENST00000432120	0	3.7	[0,0,11,11]		ENST00000432120	0	5	[0,0,15,15]		ENST00000432120	0	8.3	[0,0,25,25]
	ENST00000371327	136.13	85.4	[0,0,245,245]		ENST00000371327	255.19	138.7	[1,1,444,444]		ENST00000371327	307.91	193.8	[1,1,605,605]		ENST00000371327	404.54	234.8	[2,2,765,765]
	ENST00000464030	0	0.8	[0,0,11,11]		ENST00000464030	0	2.1	[0,0,30,30]		ENST00000464030	1.17	2.6	[1,1,24,24]		ENST00000464030	0	4.7	[0,0,66,66]
	ENST00000698676	0	0.6	[0,0,8,8]		ENST00000698676	0	2.6	[0,0,37,37]		ENST00000698676	0	2.8	[0,0,39,39]		ENST00000698676	0	3.9	[0,0,55,55]
	GSE163251 - case_O1	RSEM	MultiDEA	[A,B,C,D]		GSE163251 - case_O2	RSEM	MultiDEA	[A,B,C,D]		GSE163251 - ctrl_Y1	RSEM	MultiDEA	[A,B,C,D]		GSE163251 - ctrl_Y2	RSEM	MultiDEA	[A,B,C,D]
	ENST00000419900	20.94	24.7	[0,0,166,166]		ENST00000419900	8.31	34.7	[0,0,216,216]		ENST00000419900	185.01	165.6	[27,27,999,999]		ENST00000419900	353.17	426.9	[35,35,2815,2815]
	ENST00000698672	1.62	2.3	[0,0,5,5]		ENST00000698672	0	0.5	[0,0,2,2]		ENST00000698672	0	2.8	[0,0,13,13]		ENST00000698672	1.08	6.3	[1,1,23,23]
	ENST00000698651	0	7.4	[0,0,53,53]		ENST00000698651	0	8.8	[0,0,68,68]		ENST00000698651	13.05	56.3	[0,0,395,395]		ENST00000698651	83.91	164.1	[0,0,1090,1090]
	ENST00000348459	120.81	19.6	[0,0,152,152]		ENST00000348459	145.08	24.3	[0,0,184,184]		ENST00000348459	703.53	115.5	[0,0,901,901]		ENST00000348459	2032.24	343.7	[0,0,2639,2639]
	ENST00000698673	0	1.8	[0,0,8,8]		ENST00000698673	0.19	2.5	[0,0,14,14]		ENST00000698673	8.71	16.7	[0,0,89,89]		ENST00000698673	50.94	52.6	[0,0,271,271]
	ENST00000698830	0	8	[0,0,92,92]		ENST00000698830	0	9.1	[0,0,107,107]		ENST00000698830	0	45.8	[0,0,546,546]		ENST00000698830	0	131.4	[0,0,1560,1560]
	ENST00000371332	0	9	[0,0,103,103]		ENST00000371332	0	10.8	[0,0,120,120]		ENST00000371332	0	53	[0,0,614,614]		ENST00000371332	0	151.5	[0,0,1752,1752]
	ENST00000394036	0	9.5	[0,0,109,109]		ENST00000394036	0	10.6	[0,0,122,122]		ENST00000394036	0	55.5	[0,0,648,648]		ENST00000394036	18.47	159.4	[5,5,1816,1816]
	ENST00000394045	2.83	6.5	[0,0,80,80]		ENST00000394045	0	6.6	[0,0,85,85]		ENST00000394045	0	37.3	[0,0,476,476]		ENST00000394045	0	107.3	[0,0,1358,1358]
	ENST00000630929	0	9.6	[0,0,109,109]		ENST00000630929	0	11.5	[0,0,128,128]		ENST00000630929	0	56.4	[0,0,651,651]		ENST00000630929	0	160.5	[0,0,1849,1849]
	ENST00000698675	0	8.7	[0,0,101,101]		ENST00000698675	0	9.6	[0,0,112,112]		ENST00000698675	0	49.4	[0,0,589,589]		ENST00000698675	0	140	[0,0,1663,1663]
	ENST00000698799	0	5.8	[0,0,73,73]		ENST00000698799	0	6.3	[0,0,81,81]		ENST00000698799	0	34.6	[0,0,447,447]		ENST00000698799	0	95.2	[0,0,1230,1230]
	ENST00000475263	0	13.1	[0,0,125,125]		ENST00000475263	0	17.1	[0,0,157,157]		ENST00000475263	0	76.4	[0,0,744,744]		ENST00000475263	7.44	242.4	[1,1,2239,2239]
	ENST00000698800	0	17.6	[0,0,129,129]		ENST00000698800	33.01	28	[0,0,169,169]		ENST00000698800	0	98.8	[0,0,734,734]		ENST00000698800	0	289.8	[0,0,2180,2180]
	ENST00000698650	0.16	1.9	[0,0,14,14]		ENST00000698650	0	0.6	[0,0,8,8]		ENST00000698650	2.21	7.6	[0,0,92,92]		ENST00000698650	13.69	24.5	[4,4,243,243]
	ENST00000462057	0	0	[0,0,0,0]		ENST00000462057	0	0.1	[0,0,1,1]		ENST00000462057	0	1.1	[0,0,13,13]		ENST00000462057	0	1.5	[0,0,20,20]
	XR_007061960	51.12	86.6	[27,27,242,242]		XR_007061960	90.92	119.2	[45,45,316,316]		XR_007061960	314.28	431.5	[168,168,1255,1255]		XR_007061960	780.09	1404.8	[412,412,4040,4040]
	ENST00000466552	6.34	2.8	[0,0,7,7]		ENST00000466552	0	0	[0,0,0,0]		ENST00000466552	0.9	3.9	[0,0,10,10]		ENST00000466552	0	5.7	[0,0,22,22]
	ENST00000698674	0	3.8	[0,0,27,27]		ENST00000698674	0	3	[0,0,33,33]		ENST00000698674	3.78	20.6	[0,0,190,190]		ENST00000698674	12.72	63.5	[8,8,510,510]
	ENST00000432120	0	0	[0,0,0,0]		ENST00000432120	0	0.7	[0,0,2,2]		ENST00000432120	0	3.3	[0,0,10,10]		ENST00000432120	0	9.7	[0,0,29,29]
	ENST00000371327	79.18	43.8	[0,0,129,129]		ENST00000371327	74.49	47.8	[0,0,137,137]		ENST00000371327	282.53	176.8	[0,0,587,587]		ENST00000371327	1387.25	747.8	[0,0,2166,2166]
	ENST00000464030	0	0.2	[0,0,3,3]		ENST00000464030	0	0.9	[0,0,12,12]		ENST00000464030	0	3.2	[0,0,45,45]		ENST00000464030	0	8.6	[0,0,122,122]
	ENST00000698676	0	0.1	[0,0,2,2]		ENST00000698676	0	0.6	[0,0,8,8]		ENST00000698676	0	1.7	[0,0,25,25]		ENST00000698676	0	6.1	[0,0,86,86]
	GSE171663 - case_O1	RSEM	MultiDEA	[A,B,C,D]		GSE171663 - case_O2	RSEM	MultiDEA	[A,B,C,D]		GSE171663 - case_O3	RSEM	MultiDEA	[A,B,C,D]		GSE171663 - case_O4	RSEM	MultiDEA	[A,B,C,D]		GSE171663 - ctrl_Y1	RSEM	MultiDEA	[A,B,C,D]		GSE171663 - ctrl_Y2	RSEM	MultiDEA	[A,B,C,D]		GSE171663 - ctrl_Y3	RSEM	MultiDEA	[A,B,C,D]		GSE171663 - ctrl_Y4	RSEM	MultiDEA	[A,B,C,D]
	ENST00000419900	28.44	23.2	[1,1,182,182]		ENST00000419900	1.72	5	[0,0,41,41]		ENST00000419900	0	5.1	[0,0,35,35]		ENST00000419900	0	4.5	[0,0,43,43]		ENST00000419900	0	21.8	[0,0,200,200]		ENST00000419900	0	38.2	[0,0,309,309]		ENST00000419900	0	24.4	[0,0,214,214]		ENST00000419900	9.41	17.6	[1,1,153,153]
	ENST00000698672	0.78	1.8	[0,0,6,6]		ENST00000698672	0.84	0.5	[0,0,1,1]		ENST00000698672	1.16	0.6	[0,0,2,2]		ENST00000698672	0	0	[0,0,0,0]		ENST00000698672	0	0.7	[0,0,7,7]		ENST00000698672	3.25	1.8	[0,0,7,7]		ENST00000698672	1.21	0.9	[0,0,7,7]		ENST00000698672	0	0	[0,0,0,0]
	ENST00000698651	6.16	7.1	[0,0,76,76]		ENST00000698651	0	0.9	[0,0,12,12]		ENST00000698651	10.73	1.8	[0,0,22,22]		ENST00000698651	0	1.2	[0,0,15,15]		ENST00000698651	0	7.4	[0,0,93,93]		ENST00000698651	3.62	11.6	[0,0,129,129]		ENST00000698651	6.9	7.5	[0,0,83,83]		ENST00000698651	0	3.7	[0,0,48,48]
	ENST00000348459	70.73	16.8	[0,0,167,167]		ENST00000348459	15.45	3.5	[0,0,37,37]		ENST00000348459	0	2.9	[0,0,29,29]		ENST00000348459	0	3.2	[0,0,39,39]		ENST00000348459	56.31	16.8	[0,0,187,187]		ENST00000348459	150.36	27.2	[0,0,282,282]		ENST00000348459	23.74	19.2	[0,0,201,201]		ENST00000348459	9.17	12.7	[0,0,141,141]
	ENST00000698673	0.18	2.3	[0,0,27,27]		ENST00000698673	0	0.3	[0,0,4,4]		ENST00000698673	0	0.4	[0,0,6,6]		ENST00000698673	0	0.4	[0,0,5,5]		ENST00000698673	14.53	3.2	[0,0,45,45]		ENST00000698673	0	4.2	[0,0,42,42]		ENST00000698673	0	2.3	[0,0,28,28]		ENST00000698673	0	1	[0,0,14,14]
	ENST00000698830	0	8.9	[0,0,119,119]		ENST00000698830	0	2	[0,0,27,27]		ENST00000698830	0	1.2	[0,0,17,17]		ENST00000698830	11.56	2.7	[0,0,36,36]		ENST00000698830	0	11.1	[0,0,149,149]		ENST00000698830	0	15.6	[0,0,206,206]		ENST00000698830	3.4	11.8	[0,0,159,159]		ENST00000698830	0	8.2	[0,0,111,111]
	ENST00000371332	0	9.6	[0,0,124,124]		ENST00000371332	0	2.2	[0,0,29,29]		ENST00000371332	0	1.6	[0,0,21,21]		ENST00000371332	0	2.6	[0,0,35,35]		ENST00000371332	0	11.3	[0,0,150,150]		ENST00000371332	0	16.9	[0,0,219,219]		ENST00000371332	0	12	[0,0,159,159]		ENST00000371332	0	8.8	[0,0,117,117]
	ENST00000394036	5	10.9	[0,0,137,137]		ENST00000394036	0	2.4	[0,0,32,32]		ENST00000394036	0	1.9	[0,0,24,24]		ENST00000394036	0	2.7	[0,0,36,36]		ENST00000394036	0	12.7	[0,0,167,167]		ENST00000394036	0	18.6	[0,0,241,241]		ENST00000394036	0	12.5	[0,0,167,167]		ENST00000394036	11.8	10.4	[1,1,126,126]
	ENST00000394045	0	8.9	[0,0,120,120]		ENST00000394045	11.85	2.3	[0,0,30,30]		ENST00000394045	0	1.6	[0,0,21,21]		ENST00000394045	0	2.2	[0,0,31,31]		ENST00000394045	37.52	11.3	[0,0,152,152]		ENST00000394045	13.64	16.5	[0,0,219,219]		ENST00000394045	0	10.8	[0,0,149,149]		ENST00000394045	15.72	8.8	[0,0,118,118]
	ENST00000630929	0	10.2	[0,0,131,131]		ENST00000630929	0	2.4	[0,0,31,31]		ENST00000630929	0	1.8	[0,0,22,22]		ENST00000630929	0	2.6	[0,0,34,34]		ENST00000630929	0	11.9	[0,0,157,157]		ENST00000630929	54.29	20.6	[2,2,241,241]		ENST00000630929	0	12.7	[0,0,167,167]		ENST00000630929	10.34	10.1	[1,1,121,121]
	ENST00000698675	0	9	[0,0,121,121]		ENST00000698675	0	2.3	[0,0,30,30]		ENST00000698675	0	1.2	[0,0,17,17]		ENST00000698675	15.25	2.8	[0,0,37,37]		ENST00000698675	0	11.4	[0,0,154,154]		ENST00000698675	0	16.6	[0,0,220,220]		ENST00000698675	0	12.1	[0,0,162,162]		ENST00000698675	0	8.8	[0,0,119,119]
	ENST00000698799	0	8.4	[0,0,114,114]		ENST00000698799	0	2.1	[0,0,28,28]		ENST00000698799	0	1.2	[0,0,17,17]		ENST00000698799	0	2.2	[0,0,31,31]		ENST00000698799	0	10.4	[0,0,142,142]		ENST00000698799	0	15.1	[0,0,204,204]		ENST00000698799	0	10.4	[0,0,144,144]		ENST00000698799	17.55	8.4	[0,0,114,114]
	ENST00000475263	56.88	15.9	[0,0,162,162]		ENST00000475263	3.87	3.2	[0,0,36,36]		ENST00000475263	12.03	2.9	[0,0,29,29]		ENST00000475263	3.78	3.1	[0,0,38,38]		ENST00000475263	49.79	16	[0,0,182,182]		ENST00000475263	0	24.8	[0,0,271,271]		ENST00000475263	134.14	18.6	[0,0,199,199]		ENST00000475263	47.01	12.3	[0,0,138,138]
	ENST00000698800	0	19.1	[0,0,163,163]		ENST00000698800	0	4.3	[0,0,38,38]		ENST00000698800	8.48	4.2	[0,0,31,31]		ENST00000698800	4.7	4.2	[0,0,39,39]		ENST00000698800	24.03	20.4	[0,0,187,187]		ENST00000698800	61.91	35.4	[0,0,293,293]		ENST00000698800	22.64	22.5	[0,0,199,199]		ENST00000698800	8.48	16.1	[0,0,147,147]
	ENST00000698650	4.01	3.7	[1,1,35,35]		ENST00000698650	0	0.2	[0,0,3,3]		ENST00000698650	0	0.6	[0,0,9,9]		ENST00000698650	0	0.5	[0,0,8,8]		ENST00000698650	1.87	3.3	[0,0,42,42]		ENST00000698650	5.08	5.5	[2,2,48,48]		ENST00000698650	1.83	2.8	[0,0,36,36]		ENST00000698650	0	1.4	[0,0,20,20]
	ENST00000462057	0	1.6	[0,0,22,22]		ENST00000462057	0	0.3	[0,0,4,4]		ENST00000462057	0	0.4	[0,0,5,5]		ENST00000462057	0	0.4	[0,0,5,5]		ENST00000462057	0	2.6	[0,0,36,36]		ENST00000462057	0	2.5	[0,0,31,31]		ENST00000462057	0	1.6	[0,0,19,19]		ENST00000462057	0	1	[0,0,13,13]
	XR_007061960	33.54	54.6	[18,18,201,201]		XR_007061960	22.67	20.5	[12,12,57,57]		XR_007061960	10.3	11.5	[5,5,36,36]		XR_007061960	17.19	20.4	[9,9,61,61]		XR_007061960	44.09	61.9	[22,22,218,218]		XR_007061960	70.09	105.8	[36,36,371,371]		XR_007061960	55.21	78.5	[27,27,272,272]		XR_007061960	52.89	70.1	[28,28,217,217]
	ENST00000466552	0	1.1	[0,0,11,11]		ENST00000466552	0	0.1	[0,0,1,1]		ENST00000466552	0	0.3	[0,0,4,4]		ENST00000466552	0	0.1	[0,0,1,1]		ENST00000466552	0	1.4	[0,0,11,11]		ENST00000466552	0	1.6	[0,0,16,16]		ENST00000466552	0	1.8	[0,0,14,14]		ENST00000466552	0	0.3	[0,0,4,4]
	ENST00000698674	0	4.2	[0,0,42,42]		ENST00000698674	0	0.6	[0,0,8,8]		ENST00000698674	0	1.2	[0,0,14,14]		ENST00000698674	0	0.7	[0,0,9,9]		ENST00000698674	0	3.8	[0,0,43,43]		ENST00000698674	1.63	7.6	[1,1,76,76]		ENST00000698674	0	5.5	[0,0,53,53]		ENST00000698674	0	2.3	[0,0,30,30]
	ENST00000432120	0	1	[0,0,3,3]		ENST00000432120	0	0.3	[0,0,1,1]		ENST00000432120	0	0	[0,0,0,0]		ENST00000432120	0	0.3	[0,0,1,1]		ENST00000432120	0	1	[0,0,3,3]		ENST00000432120	0	3	[0,0,9,9]		ENST00000432120	0	1.7	[0,0,5,5]		ENST00000432120	0	0.3	[0,0,1,1]
	ENST00000371327	38.29	23.3	[0,0,102,102]		ENST00000371327	5.59	5.8	[0,0,29,29]		ENST00000371327	2.3	2.6	[0,0,7,7]		ENST00000371327	14.53	8.9	[0,0,36,36]		ENST00000371327	42.87	27.1	[0,0,119,119]		ENST00000371327	75.14	45.3	[0,0,193,193]		ENST00000371327	60.93	35.5	[0,0,147,147]		ENST00000371327	55.63	32.5	[0,0,130,130]
	ENST00000464030	0	1.3	[0,0,19,19]		ENST00000464030	0	0.4	[0,0,6,6]		ENST00000464030	0	0.1	[0,0,2,2]		ENST00000464030	0	0.6	[0,0,9,9]		ENST00000464030	0	1.7	[0,0,25,25]		ENST00000464030	0	2.7	[0,0,39,39]		ENST00000464030	0	2.5	[0,0,36,36]		ENST00000464030	0	1.7	[0,0,25,25]
	ENST00000698676	0	1.1	[0,0,16,16]		ENST00000698676	0	0.4	[0,0,6,6]		ENST00000698676	0	0.1	[0,0,1,1]		ENST00000698676	0	0.6	[0,0,9,9]		ENST00000698676	0	1.9	[0,0,28,28]		ENST00000698676	0	1.9	[0,0,27,27]		ENST00000698676	0	2.6	[0,0,38,38]		ENST00000698676	0	1.6	[0,0,24,24]
	GSE63577_BJ - case_O1	RSEM	MultiDEA	[A,B,C,D]		GSE63577_BJ - case_O2	RSEM	MultiDEA	[A,B,C,D]		GSE63577_BJ - case_O3	RSEM	MultiDEA	[A,B,C,D]		GSE63577_BJ - ctrl_Y1	RSEM	MultiDEA	[A,B,C,D]		GSE63577_BJ - ctrl_Y2	RSEM	MultiDEA	[A,B,C,D]		GSE63577_BJ - ctrl_Y3	RSEM	MultiDEA	[A,B,C,D]
	ENST00000419900	12.47	31.2	[1,1,287,287]		ENST00000419900	44.02	57.9	[1,1,486,486]		ENST00000419900	24.95	49.8	[1,1,396,396]		ENST00000419900	50.94	70.2	[3,3,608,608]		ENST00000419900	61.15	94.4	[3,3,820,820]		ENST00000419900	84.73	103.8	[2,2,888,888]
	ENST00000698672	0	1.3	[0,0,11,11]		ENST00000698672	0	3.2	[0,0,16,16]		ENST00000698672	0	3.2	[0,0,22,22]		ENST00000698672	0	3.6	[0,0,27,27]		ENST00000698672	0	4	[0,0,29,29]		ENST00000698672	0	5.9	[0,0,39,39]
	ENST00000698651	2	10.2	[0,0,118,118]		ENST00000698651	9	17.3	[0,0,201,201]		ENST00000698651	13.83	14.4	[0,0,143,143]		ENST00000698651	17.25	22.3	[0,0,253,253]		ENST00000698651	11.79	28.3	[0,0,320,320]		ENST00000698651	16.6	32.5	[0,0,356,356]
	ENST00000348459	139.45	25.8	[0,0,273,273]		ENST00000348459	218.56	42.7	[0,0,446,446]		ENST00000348459	237.89	35.8	[0,0,358,358]		ENST00000348459	327.28	55	[0,0,570,570]		ENST00000348459	518.16	73.7	[0,0,765,765]		ENST00000348459	551.75	80.7	[0,0,828,828]
	ENST00000698673	0	3.3	[0,0,36,36]		ENST00000698673	0	4	[0,0,49,49]		ENST00000698673	0	4.3	[0,0,49,49]		ENST00000698673	0	6.1	[0,0,73,73]		ENST00000698673	0	10.1	[0,0,107,107]		ENST00000698673	5.62	11.9	[1,1,107,107]
	ENST00000698830	0	15.2	[0,0,205,205]		ENST00000698830	0	24.6	[0,0,336,336]		ENST00000698830	0	19.9	[0,0,265,265]		ENST00000698830	0	32.6	[0,0,438,438]		ENST00000698830	19.55	44.7	[0,0,604,604]		ENST00000698830	0	47.5	[0,0,643,643]
	ENST00000371332	0	17.2	[0,0,226,226]		ENST00000371332	0	27.5	[0,0,366,366]		ENST00000371332	0	21.6	[0,0,284,284]		ENST00000371332	0	34.2	[0,0,455,455]		ENST00000371332	0	46.5	[0,0,621,621]		ENST00000371332	0	49.8	[0,0,666,666]
	ENST00000394036	22.07	19.3	[2,2,231,231]		ENST00000394036	0	28.1	[0,0,374,374]		ENST00000394036	0	21.6	[0,0,286,286]		ENST00000394036	13.35	36.6	[1,1,475,475]		ENST00000394036	0	47.7	[0,0,639,639]		ENST00000394036	26.92	53.3	[2,2,689,689]
	ENST00000394045	0	14.8	[0,0,201,201]		ENST00000394045	0	23.8	[0,0,328,328]		ENST00000394045	0	19.3	[0,0,261,261]		ENST00000394045	0	31.5	[0,0,428,428]		ENST00000394045	0	42.2	[0,0,579,579]		ENST00000394045	0	44	[0,0,607,607]
	ENST00000630929	16.5	18.4	[1,1,229,229]		ENST00000630929	0	28.1	[0,0,372,372]		ENST00000630929	0	21.9	[0,0,286,286]		ENST00000630929	0	35.7	[0,0,471,471]		ENST00000630929	22.64	48.6	[1,1,632,632]		ENST00000630929	23.95	52.5	[1,1,686,686]
	ENST00000698675	0	16.2	[0,0,217,217]		ENST00000698675	0	25.9	[0,0,351,351]		ENST00000698675	0	21.1	[0,0,279,279]		ENST00000698675	0	34	[0,0,455,455]		ENST00000698675	0	46.3	[0,0,623,623]		ENST00000698675	0	49.2	[0,0,664,664]
	ENST00000698799	0	13.5	[0,0,187,187]		ENST00000698799	0	22.1	[0,0,310,310]		ENST00000698799	0	18.1	[0,0,248,248]		ENST00000698799	0	29.3	[0,0,404,404]		ENST00000698799	0	40.3	[0,0,558,558]		ENST00000698799	0	41.9	[0,0,584,584]
	ENST00000475263	34.47	24.2	[0,0,264,264]		ENST00000475263	83.95	40.1	[1,1,429,429]		ENST00000475263	0	31.9	[0,0,336,336]		ENST00000475263	68.4	50.9	[1,1,542,542]		ENST00000475263	0	64.4	[0,0,717,717]		ENST00000475263	0	72.1	[0,0,787,787]
	ENST00000698800	1.11	27.7	[0,0,264,264]		ENST00000698800	0	50.9	[0,0,442,442]		ENST00000698800	34.47	44.5	[0,0,365,365]		ENST00000698800	0	61.6	[0,0,561,561]		ENST00000698800	24.61	83.6	[0,0,753,753]		ENST00000698800	4.76	92	[0,0,812,812]
	ENST00000698650	4.61	5.2	[1,1,57,57]		ENST00000698650	16.85	10.2	[1,1,107,107]		ENST00000698650	6.4	6.4	[1,1,68,68]		ENST00000698650	20.52	12.8	[1,1,133,133]		ENST00000698650	13.44	15.2	[3,3,172,172]		ENST00000698650	19.42	18	[5,5,181,181]
	ENST00000462057	0.84	2.4	[0,0,27,27]		ENST00000462057	0	2.9	[0,0,37,37]		ENST00000462057	0.52	3.1	[0,0,34,34]		ENST00000462057	0	3.9	[0,0,50,50]		ENST00000462057	7.54	7.6	[0,0,85,85]		ENST00000462057	0	5.3	[0,0,65,65]
	XR_007061960	81.24	157.7	[34,34,479,479]		XR_007061960	223.66	340.4	[106,106,912,912]		XR_007061960	143.73	233.3	[68,68,655,655]		XR_007061960	173.92	347.1	[82,82,1013,1013]		XR_007061960	217.37	416.9	[101,101,1277,1277]		XR_007061960	298.34	487.9	[140,140,1424,1424]
	ENST00000466552	0	5.1	[0,0,30,30]		ENST00000466552	0	7.9	[0,0,50,50]		ENST00000466552	0	4.1	[0,0,22,22]		ENST00000466552	0	9	[0,0,54,54]		ENST00000466552	0	8.9	[0,0,67,67]		ENST00000466552	0	9.6	[0,0,72,72]
	ENST00000698674	5.64	11.1	[1,1,91,91]		ENST00000698674	6.71	18.2	[3,3,156,156]		ENST00000698674	2.3	11.3	[1,1,88,88]		ENST00000698674	4.78	19	[2,2,168,168]		ENST00000698674	2.53	21.6	[1,1,204,204]		ENST00000698674	2.38	24.7	[1,1,238,238]
	ENST00000432120	0	3.7	[0,0,11,11]		ENST00000432120	0	14	[0,0,42,42]		ENST00000432120	0	7	[0,0,21,21]		ENST00000432120	0	10.3	[0,0,31,31]		ENST00000432120	1.93	11	[0,0,33,33]		ENST00000432120	0	11	[0,0,33,33]
	ENST00000371327	210.59	102.3	[0,0,307,307]		ENST00000371327	391.25	194.2	[0,0,556,556]		ENST00000371327	267.92	132.1	[0,0,404,404]		ENST00000371327	460.54	221	[0,0,649,649]		ENST00000371327	527.12	255.7	[0,0,807,807]		ENST00000371327	559.53	280.1	[0,0,870,870]
	ENST00000464030	0	2.8	[0,0,41,41]		ENST00000464030	0	4.8	[0,0,70,70]		ENST00000464030	0	3.8	[0,0,55,55]		ENST00000464030	0	5.4	[0,0,78,78]		ENST00000464030	2.16	9.1	[1,1,119,119]		ENST00000464030	0	10.2	[0,0,149,149]
	ENST00000698676	0	2.6	[0,0,38,38]		ENST00000698676	0	5.2	[0,0,76,76]		ENST00000698676	0	3.6	[0,0,53,53]		ENST00000698676	0	5.1	[0,0,74,74]		ENST00000698676	0	8.2	[0,0,119,119]		ENST00000698676	0	10.3	[0,0,150,150]
	GSE63577_HFF - case_O1	RSEM	MultiDEA	[A,B,C,D]		GSE63577_HFF - case_O2	RSEM	MultiDEA	[A,B,C,D]		GSE63577_HFF - case_O3	RSEM	MultiDEA	[A,B,C,D]		GSE63577_HFF - ctrl_Y1	RSEM	MultiDEA	[A,B,C,D]		GSE63577_HFF - ctrl_Y2	RSEM	MultiDEA	[A,B,C,D]		GSE63577_HFF - ctrl_Y3	RSEM	MultiDEA	[A,B,C,D]
	ENST00000419900	0	9.2	[0,0,79,79]		ENST00000419900	0	7.1	[0,0,65,65]		ENST00000419900	0	11.8	[0,0,90,90]		ENST00000419900	52.03	77.4	[2,2,676,676]		ENST00000419900	22.7	61.4	[1,1,534,534]		ENST00000419900	22.75	55.6	[1,1,484,484]
	ENST00000698672	0	0.1	[0,0,2,2]		ENST00000698672	0	0.2	[0,0,1,1]		ENST00000698672	2.42	1.3	[0,0,4,4]		ENST00000698672	0	5.2	[0,0,35,35]		ENST00000698672	0	3.2	[0,0,22,22]		ENST00000698672	4.69	5.5	[0,0,26,26]
	ENST00000698651	2.75	2.5	[0,0,24,24]		ENST00000698651	4.28	2.5	[0,0,25,25]		ENST00000698651	0	2.8	[0,0,31,31]		ENST00000698651	12.92	27.7	[0,0,289,289]		ENST00000698651	7.32	19.8	[0,0,218,218]		ENST00000698651	25.97	19.7	[0,0,200,200]
	ENST00000348459	45.02	7.8	[0,0,75,75]		ENST00000348459	38.64	6.1	[0,0,62,62]		ENST00000348459	44.67	8.1	[0,0,80,80]		ENST00000348459	437.63	62.1	[0,0,638,638]		ENST00000348459	347.06	49.1	[0,0,502,502]		ENST00000348459	319.45	45	[0,0,457,457]
	ENST00000698673	0	0.7	[0,0,6,6]		ENST00000698673	0	0.5	[0,0,5,5]		ENST00000698673	0	0.6	[0,0,5,5]		ENST00000698673	0	9.8	[0,0,82,82]		ENST00000698673	0	6.6	[0,0,62,62]		ENST00000698673	7.3	7	[0,0,67,67]
	ENST00000698830	0	4.1	[0,0,54,54]		ENST00000698830	0	3.7	[0,0,47,47]		ENST00000698830	0	4.5	[0,0,60,60]		ENST00000698830	0	36.6	[0,0,493,493]		ENST00000698830	0	28.8	[0,0,388,388]		ENST00000698830	0	25.7	[0,0,346,346]
	ENST00000371332	0	4.4	[0,0,57,57]		ENST00000371332	0	3.7	[0,0,47,47]		ENST00000371332	0	4.5	[0,0,60,60]		ENST00000371332	0	39.5	[0,0,524,524]		ENST00000371332	0	29.6	[0,0,396,396]		ENST00000371332	0	27.4	[0,0,363,363]
	ENST00000394036	0	4.3	[0,0,57,57]		ENST00000394036	0	3.9	[0,0,50,50]		ENST00000394036	0	4.8	[0,0,64,64]		ENST00000394036	16.58	41.3	[1,1,536,536]		ENST00000394036	27.23	33.1	[2,2,418,418]		ENST00000394036	11.26	29	[1,1,374,374]
	ENST00000394045	0	4.1	[0,0,54,54]		ENST00000394045	0	3.3	[0,0,44,44]		ENST00000394045	0	4.2	[0,0,57,57]		ENST00000394045	0	34.4	[0,0,471,471]		ENST00000394045	0.03	28.1	[0,0,382,382]		ENST00000394045	0	24.6	[0,0,336,336]
	ENST00000630929	0	4.6	[0,0,59,59]		ENST00000630929	0	4.1	[0,0,52,52]		ENST00000630929	0	4.9	[0,0,65,65]		ENST00000630929	42.23	41.6	[1,1,537,537]		ENST00000630929	0	31.1	[0,0,413,413]		ENST00000630929	0	28	[0,0,370,370]
	ENST00000698675	0	4.3	[0,0,56,56]		ENST00000698675	0	3.8	[0,0,49,49]		ENST00000698675	0	4.6	[0,0,62,62]		ENST00000698675	0.01	38.8	[0,0,519,519]		ENST00000698675	0	30.2	[0,0,405,405]		ENST00000698675	0	27.1	[0,0,363,363]
	ENST00000698799	0	3.6	[0,0,49,49]		ENST00000698799	0	3.1	[0,0,41,41]		ENST00000698799	0	4	[0,0,55,55]		ENST00000698799	0	33.1	[0,0,457,457]		ENST00000698799	0.13	26.8	[0,0,368,368]		ENST00000698799	0	23.5	[0,0,324,324]
	ENST00000475263	0	7	[0,0,70,70]		ENST00000475263	0	5.6	[0,0,58,58]		ENST00000475263	8.49	7.4	[0,0,77,77]		ENST00000475263	0	52.9	[0,0,595,595]		ENST00000475263	0	42.7	[0,0,469,469]		ENST00000475263	0	39.9	[0,0,430,430]
	ENST00000698800	9.1	8.9	[0,0,76,76]		ENST00000698800	0	6.4	[0,0,59,59]		ENST00000698800	12.75	10.1	[0,0,83,83]		ENST00000698800	5.81	67.1	[0,0,612,612]		ENST00000698800	34.24	55.6	[0,0,497,497]		ENST00000698800	0	47.6	[0,0,436,436]
	ENST00000698650	3.34	2.2	[1,1,12,12]		ENST00000698650	3.18	1.5	[0,0,10,10]		ENST00000698650	0	0.6	[0,0,10,10]		ENST00000698650	7.62	11.2	[1,1,141,141]		ENST00000698650	17.87	13.1	[4,4,119,119]		ENST00000698650	4.86	7.5	[0,0,99,99]
	ENST00000462057	0.86	0.5	[0,0,5,5]		ENST00000462057	0.16	0.5	[0,0,5,5]		ENST00000462057	0	0.3	[0,0,4,4]		ENST00000462057	0	3.1	[0,0,40,40]		ENST00000462057	0	3.3	[0,0,39,39]		ENST00000462057	0	3.8	[0,0,46,46]
	XR_007061960	12.47	62.4	[6,6,175,175]		XR_007061960	33.65	61.6	[15,15,154,154]		XR_007061960	32.77	61.1	[15,15,172,172]		XR_007061960	222.39	323.4	[103,103,1003,1003]		XR_007061960	138.14	248.5	[61,61,788,788]		XR_007061960	164.13	268.7	[76,76,780,780]
	ENST00000466552	0	1	[0,0,6,6]		ENST00000466552	0	2.2	[0,0,9,9]		ENST00000466552	0	1	[0,0,7,7]		ENST00000466552	0	8.4	[0,0,66,66]		ENST00000466552	0	7.4	[0,0,45,45]		ENST00000466552	0	5.9	[0,0,37,37]
	ENST00000698674	0	1.9	[0,0,16,16]		ENST00000698674	0	2.6	[0,0,19,19]		ENST00000698674	1.98	3.4	[1,1,25,25]		ENST00000698674	4.86	21.3	[2,2,194,194]		ENST00000698674	3.65	15.3	[1,1,138,138]		ENST00000698674	2.81	16.7	[1,1,131,131]
	ENST00000432120	0	2.7	[0,0,8,8]		ENST00000432120	0	2	[0,0,6,6]		ENST00000432120	2.06	4	[0,0,12,12]		ENST00000432120	6.31	14	[0,0,42,42]		ENST00000432120	0	9	[0,0,27,27]		ENST00000432120	2.47	8.7	[0,0,26,26]
	ENST00000371327	114.45	50.3	[0,0,133,133]		ENST00000371327	86.14	41	[0,0,107,107]		ENST00000371327	78.85	38	[0,0,109,109]		ENST00000371327	322.92	170.3	[0,0,582,582]		ENST00000371327	300.58	147.4	[0,0,486,486]		ENST00000371327	318.31	157.6	[0,0,484,484]
	ENST00000464030	0	0.8	[0,0,11,11]		ENST00000464030	0	0.6	[0,0,8,8]		ENST00000464030	0	1	[0,0,14,14]		ENST00000464030	0	6.3	[0,0,91,91]		ENST00000464030	0	5.3	[0,0,77,77]		ENST00000464030	0	4	[0,0,58,58]
	ENST00000698676	0	0.8	[0,0,12,12]		ENST00000698676	0	0.5	[0,0,7,7]		ENST00000698676	0	0.9	[0,0,13,13]		ENST00000698676	2.13	7.2	[1,1,91,91]		ENST00000698676	2.05	5.8	[1,1,71,71]		ENST00000698676	0	4.5	[0,0,65,65]
	GSE63577_IMR90 - case_O1	RSEM	MultiDEA	[A,B,C,D]		GSE63577_IMR90 - case_O2	RSEM	MultiDEA	[A,B,C,D]		GSE63577_IMR90 - case_O3	RSEM	MultiDEA	[A,B,C,D]		GSE63577_IMR90 - ctrl_Y1	RSEM	MultiDEA	[A,B,C,D]		GSE63577_IMR90 - ctrl_Y2	RSEM	MultiDEA	[A,B,C,D]		GSE63577_IMR90 - ctrl_Y3	RSEM	MultiDEA	[A,B,C,D]
	ENST00000419900	0	97.7	[0,0,832,832]		ENST00000419900	4.91	5	[1,1,38,38]		ENST00000419900	0	8.7	[0,0,76,76]		ENST00000419900	76.35	91	[1,1,770,770]		ENST00000419900	55.86	106	[1,1,893,893]		ENST00000419900	36.85	68	[1,1,563,563]
	ENST00000698672	4.22	5.6	[0,0,36,36]		ENST00000698672	0	0	[0,0,0,0]		ENST00000698672	1.45	1.1	[0,0,5,5]		ENST00000698672	0	4.7	[0,0,26,26]		ENST00000698672	0.94	6.5	[0,0,37,37]		ENST00000698672	0	3.5	[0,0,23,23]
	ENST00000698651	27.06	31.5	[0,0,354,354]		ENST00000698651	0	1.2	[0,0,16,16]		ENST00000698651	0	3.3	[0,0,32,32]		ENST00000698651	4.41	26.8	[0,0,320,320]		ENST00000698651	14.86	33.1	[0,0,359,359]		ENST00000698651	13.1	20.4	[0,0,227,227]
	ENST00000348459	536.54	75.1	[0,0,767,767]		ENST00000348459	0	3	[0,0,34,34]		ENST00000348459	44.96	7.6	[0,0,74,74]		ENST00000348459	468.78	67.4	[0,0,705,705]		ENST00000348459	572.34	82.7	[0,0,828,828]		ENST00000348459	289.48	52	[0,0,518,518]
	ENST00000698673	0	9.1	[0,0,102,102]		ENST00000698673	0	0.3	[0,0,4,4]		ENST00000698673	4.65	1.7	[0,0,15,15]		ENST00000698673	0	7.3	[0,0,84,84]		ENST00000698673	7.2	11.6	[1,1,98,98]		ENST00000698673	0	6.8	[0,0,67,67]
	ENST00000698830	0	43.6	[0,0,587,587]		ENST00000698830	10.14	2.2	[0,0,30,30]		ENST00000698830	0	4.5	[0,0,58,58]		ENST00000698830	0	39.8	[0,0,535,535]		ENST00000698830	0	46.2	[0,0,623,623]		ENST00000698830	0	28.3	[0,0,383,383]
	ENST00000371332	0	46.6	[0,0,619,619]		ENST00000371332	0	2.1	[0,0,29,29]		ENST00000371332	0	4.5	[0,0,58,58]		ENST00000371332	0	43.7	[0,0,576,576]		ENST00000371332	0	49.5	[0,0,656,656]		ENST00000371332	0	30.2	[0,0,403,403]
	ENST00000394036	12.07	47.7	[1,1,626,626]		ENST00000394036	0	2.2	[0,0,30,30]		ENST00000394036	0	4.5	[0,0,59,59]		ENST00000394036	43.86	47.1	[2,2,597,597]		ENST00000394036	23	52.9	[2,2,677,677]		ENST00000394036	0	31	[0,0,415,415]
	ENST00000394045	0	40	[0,0,551,551]		ENST00000394045	0	1.7	[0,0,24,24]		ENST00000394045	0	3.8	[0,0,51,51]		ENST00000394045	0	38.8	[0,0,527,527]		ENST00000394045	0	43.5	[0,0,596,596]		ENST00000394045	0	27.3	[0,0,374,374]
	ENST00000630929	0	46.6	[0,0,615,615]		ENST00000630929	0	2.1	[0,0,29,29]		ENST00000630929	0	4.5	[0,0,58,58]		ENST00000630929	0	44.7	[0,0,586,586]		ENST00000630929	0	50.6	[0,0,665,665]		ENST00000630929	0	31.1	[0,0,412,412]
	ENST00000698675	0	45.4	[0,0,609,609]		ENST00000698675	0	2.2	[0,0,30,30]		ENST00000698675	0	4.6	[0,0,60,60]		ENST00000698675	0	42.1	[0,0,562,562]		ENST00000698675	0	48.4	[0,0,649,649]		ENST00000698675	16.17	31.1	[1,1,405,405]
	ENST00000698799	0	38	[0,0,529,529]		ENST00000698799	0	1.7	[0,0,24,24]		ENST00000698799	0	3.5	[0,0,48,48]		ENST00000698799	0	35.8	[0,0,494,494]		ENST00000698799	0	41.7	[0,0,576,576]		ENST00000698799	0	25.9	[0,0,359,359]
	ENST00000475263	0	67	[0,0,728,728]		ENST00000475263	10.64	2.9	[0,0,33,33]		ENST00000475263	0	6	[0,0,66,66]		ENST00000475263	13.34	61.7	[0,0,674,674]		ENST00000475263	0	71.8	[0,0,779,779]		ENST00000475263	65.09	48	[2,2,490,490]
	ENST00000698800	58.46	88.7	[0,0,766,766]		ENST00000698800	0	3.6	[0,0,32,32]		ENST00000698800	0	7.3	[0,0,68,68]		ENST00000698800	19.44	81	[0,0,701,701]		ENST00000698800	0	94	[0,0,810,810]		ENST00000698800	21.71	61.3	[0,0,519,519]
	ENST00000698650	15.68	15.2	[1,1,187,187]		ENST00000698650	0	0.5	[0,0,8,8]		ENST00000698650	3.12	2.3	[1,1,13,13]		ENST00000698650	18.57	15.6	[3,3,165,165]		ENST00000698650	25.17	18.4	[3,3,187,187]		ENST00000698650	11.92	10.7	[1,1,126,126]
	ENST00000462057	0	6.4	[0,0,76,76]		ENST00000462057	0	0.3	[0,0,4,4]		ENST00000462057	3.47	1.4	[0,0,12,12]		ENST00000462057	0	4.3	[0,0,61,61]		ENST00000462057	0	5.1	[0,0,62,62]		ENST00000462057	0	3.3	[0,0,44,44]
	XR_007061960	383.7	549.3	[182,182,1465,1465]		XR_007061960	22.71	44.4	[12,12,103,103]		XR_007061960	41.55	70.4	[18,18,173,173]		XR_007061960	254.53	394.3	[121,121,1173,1173]		XR_007061960	431.1	589	[209,209,1565,1565]		XR_007061960	209.33	349.9	[105,105,963,963]
	ENST00000466552	0	10.9	[0,0,80,80]		ENST00000466552	0	0.1	[0,0,2,2]		ENST00000466552	0	2.3	[0,0,7,7]		ENST00000466552	0	8.9	[0,0,70,70]		ENST00000466552	0	10.8	[0,0,68,68]		ENST00000466552	0	4.6	[0,0,41,41]
	ENST00000698674	6.39	27.3	[3,3,241,241]		ENST00000698674	0	0.9	[0,0,12,12]		ENST00000698674	0	3	[0,0,21,21]		ENST00000698674	2.11	20.8	[1,1,214,214]		ENST00000698674	7.82	27.7	[4,4,243,243]		ENST00000698674	3.33	14.9	[2,2,146,146]
	ENST00000432120	8	21.3	[0,0,64,64]		ENST00000432120	0	0.7	[0,0,2,2]		ENST00000432120	0	0.3	[0,0,1,1]		ENST00000432120	0	13.3	[0,0,40,40]		ENST00000432120	0	17.7	[0,0,53,53]		ENST00000432120	0	13	[0,0,39,39]
	ENST00000371327	576.07	299.2	[0,0,867,867]		ENST00000371327	58.6	29.2	[0,0,71,71]		ENST00000371327	93.8	46.1	[0,0,119,119]		ENST00000371327	413.33	212.2	[0,0,678,678]		ENST00000371327	594.72	309	[0,0,923,923]		ENST00000371327	404.01	200.7	[0,0,588,588]
	ENST00000464030	1.82	7.9	[1,1,102,102]		ENST00000464030	0	0.5	[0,0,8,8]		ENST00000464030	0	0.9	[0,0,13,13]		ENST00000464030	0	6.3	[0,0,93,93]		ENST00000464030	0	8.5	[0,0,123,123]		ENST00000464030	0	4.3	[0,0,63,63]
	ENST00000698676	0	7.8	[0,0,113,113]		ENST00000698676	0	0.5	[0,0,8,8]		ENST00000698676	0	0.8	[0,0,12,12]		ENST00000698676	0	6.8	[0,0,99,99]		ENST00000698676	0	8.5	[0,0,124,124]		ENST00000698676	0	4.6	[0,0,67,67]
	GSE63577_WI38 - case_O1	RSEM	MultiDEA	[A,B,C,D]		GSE63577_WI38 - case_O2	RSEM	MultiDEA	[A,B,C,D]		GSE63577_WI38 - case_O3	RSEM	MultiDEA	[A,B,C,D]		GSE63577_WI38 - ctrl_Y1	RSEM	MultiDEA	[A,B,C,D]		GSE63577_WI38 - ctrl_Y2	RSEM	MultiDEA	[A,B,C,D]		GSE63577_WI38 - ctrl_Y3	RSEM	MultiDEA	[A,B,C,D]
	ENST00000419900	13.62	17	[1,1,142,142]		ENST00000419900	0	19.1	[0,0,160,160]		ENST00000419900	4.47	13	[0,0,118,118]		ENST00000419900	51.23	106.5	[4,4,983,983]		ENST00000419900	29.49	91.2	[2,2,804,804]		ENST00000419900	53.46	73.9	[2,2,644,644]
	ENST00000698672	0.15	1.2	[0,0,7,7]		ENST00000698672	2.49	1.5	[0,0,6,6]		ENST00000698672	0.79	0.7	[0,0,4,4]		ENST00000698672	0	5.8	[0,0,45,45]		ENST00000698672	6.69	8.3	[2,2,39,39]		ENST00000698672	0	4.1	[0,0,24,24]
	ENST00000698651	0	4.2	[0,0,51,51]		ENST00000698651	0	4.2	[0,0,52,52]		ENST00000698651	6.14	4.2	[0,0,39,39]		ENST00000698651	11.09	38.3	[0,0,425,425]		ENST00000698651	14.97	31.2	[0,0,346,346]		ENST00000698651	28.76	25.8	[0,0,278,278]
	ENST00000348459	90.72	12.9	[0,0,132,132]		ENST00000348459	89.57	15.1	[0,0,149,149]		ENST00000348459	39.35	10.8	[0,0,112,112]		ENST00000348459	649.25	90.7	[0,0,944,944]		ENST00000348459	488.11	74.7	[0,0,762,762]		ENST00000348459	375.33	57.7	[0,0,602,602]
	ENST00000698673	0	1.6	[0,0,19,19]		ENST00000698673	0	1	[0,0,10,10]		ENST00000698673	0	1	[0,0,11,11]		ENST00000698673	0	13	[0,0,125,125]		ENST00000698673	0	10	[0,0,101,101]		ENST00000698673	0	6.5	[0,0,79,79]
	ENST00000698830	0	7.4	[0,0,100,100]		ENST00000698830	0	8.2	[0,0,111,111]		ENST00000698830	0	6.4	[0,0,86,86]		ENST00000698830	30.26	55.3	[0,0,747,747]		ENST00000698830	0	43	[0,0,581,581]		ENST00000698830	23.51	35.6	[1,1,462,462]
	ENST00000371332	0	7.9	[0,0,105,105]		ENST00000371332	0	8.6	[0,0,115,115]		ENST00000371332	0	6.9	[0,0,91,91]		ENST00000371332	0	57.6	[0,0,767,767]		ENST00000371332	0	45.7	[0,0,606,606]		ENST00000371332	0	37.6	[0,0,489,489]
	ENST00000394036	0	8	[0,0,107,107]		ENST00000394036	0	9	[0,0,120,120]		ENST00000394036	0	7	[0,0,93,93]		ENST00000394036	51.78	62.7	[3,3,798,798]		ENST00000394036	24.6	49	[2,2,628,628]		ENST00000394036	25.51	40.3	[2,2,505,505]
	ENST00000394045	0	7	[0,0,96,96]		ENST00000394045	0	7.8	[0,0,106,106]		ENST00000394045	0	6.1	[0,0,83,83]		ENST00000394045	0	50.8	[0,0,699,699]		ENST00000394045	0	40.4	[0,0,555,555]		ENST00000394045	13.99	32.9	[1,1,435,435]
	ENST00000630929	0	8	[0,0,106,106]		ENST00000630929	0	9	[0,0,119,119]		ENST00000630929	0	7.2	[0,0,94,94]		ENST00000630929	0	59	[0,0,782,782]		ENST00000630929	0	46.9	[0,0,619,619]		ENST00000630929	0	38.4	[0,0,497,497]
	ENST00000698675	0	7.8	[0,0,105,105]		ENST00000698675	0	8.7	[0,0,116,116]		ENST00000698675	0	6.9	[0,0,92,92]		ENST00000698675	0	56.6	[0,0,763,763]		ENST00000698675	21	45.2	[1,1,597,597]		ENST00000698675	0	36.4	[0,0,482,482]
	ENST00000698799	0	6.6	[0,0,92,92]		ENST00000698799	0	7.5	[0,0,103,103]		ENST00000698799	0	5.9	[0,0,81,81]		ENST00000698799	0	48.5	[0,0,674,674]		ENST00000698799	0	38.1	[0,0,530,530]		ENST00000698799	0	30	[0,0,413,413]
	ENST00000475263	0	11.6	[0,0,125,125]		ENST00000475263	20.42	14	[1,1,138,138]		ENST00000475263	32.74	10.2	[0,0,109,109]		ENST00000475263	28.14	79.6	[1,1,878,878]		ENST00000475263	62.71	67.8	[1,1,724,724]		ENST00000475263	5.62	53.1	[0,0,575,575]
	ENST00000698800	0	14.4	[0,0,130,130]		ENST00000698800	8.89	16.9	[0,0,147,147]		ENST00000698800	0	11.6	[0,0,107,107]		ENST00000698800	0	91.6	[0,0,888,888]		ENST00000698800	24.21	79.6	[1,1,726,726]		ENST00000698800	0	63.3	[0,0,575,575]
	ENST00000698650	5.28	2.8	[0,0,29,29]		ENST00000698650	1.77	2.4	[1,1,22,22]		ENST00000698650	1.82	1.6	[0,0,17,17]		ENST00000698650	30.68	23.1	[6,6,217,217]		ENST00000698650	12.63	14.6	[2,2,171,171]		ENST00000698650	16.13	13.6	[3,3,136,136]
	ENST00000462057	0	0.9	[0,0,13,13]		ENST00000462057	0	0.7	[0,0,7,7]		ENST00000462057	0	0.7	[0,0,8,8]		ENST00000462057	0	5.5	[0,0,75,75]		ENST00000462057	0	5.7	[0,0,69,69]		ENST00000462057	0	5	[0,0,62,62]
	XR_007061960	42.61	94.7	[21,21,260,260]		XR_007061960	48.85	95.3	[23,23,281,281]		XR_007061960	38.38	82.7	[17,17,231,231]		XR_007061960	235.18	418.5	[114,114,1384,1384]		XR_007061960	236.3	405.1	[115,115,1231,1231]		XR_007061960	210.58	345.1	[103,103,1015,1015]
	ENST00000466552	0	2	[0,0,10,10]		ENST00000466552	0	1.3	[0,0,14,14]		ENST00000466552	0	1.7	[0,0,8,8]		ENST00000466552	0	11.7	[0,0,86,86]		ENST00000466552	0	7.4	[0,0,63,63]		ENST00000466552	0	6.9	[0,0,51,51]
	ENST00000698674	0	2.7	[0,0,28,28]		ENST00000698674	0	3.6	[0,0,41,41]		ENST00000698674	0	3.6	[0,0,26,26]		ENST00000698674	6.57	29.2	[3,3,283,283]		ENST00000698674	2.08	22	[1,1,229,229]		ENST00000698674	6.19	22.8	[3,3,192,192]
	ENST00000432120	0	2.3	[0,0,7,7]		ENST00000432120	0	3	[0,0,9,9]		ENST00000432120	0	3	[0,0,9,9]		ENST00000432120	0	12.7	[0,0,38,38]		ENST00000432120	2.08	10.7	[0,0,32,32]		ENST00000432120	0	9.7	[0,0,29,29]
	ENST00000371327	135.64	63.6	[0,0,179,179]		ENST00000371327	128.01	60.2	[0,0,183,183]		ENST00000371327	128.32	57.7	[0,0,167,167]		ENST00000371327	481.28	241.6	[0,0,836,836]		ENST00000371327	461.15	233.4	[0,0,735,735]		ENST00000371327	384.92	195.1	[0,0,600,600]
	ENST00000464030	0	2.1	[0,0,31,31]		ENST00000464030	0	1.2	[0,0,18,18]		ENST00000464030	0	1.5	[0,0,22,22]		ENST00000464030	0	9.9	[0,0,144,144]		ENST00000464030	0	7.1	[0,0,104,104]		ENST00000464030	0	5.6	[0,0,81,81]
	ENST00000698676	0	1.5	[0,0,22,22]		ENST00000698676	0	1.6	[0,0,24,24]		ENST00000698676	0	1.5	[0,0,22,22]		ENST00000698676	2.55	11.3	[1,1,151,151]		ENST00000698676	0	7.8	[0,0,113,113]		ENST00000698676	0	4.8	[0,0,70,70]
