# Supplementary material for: Lost in HELLS: Disentangling the mystery of SALNR existence in senescence cellular models
Source: PLoS One. 2023 May 30;18(5):e0286104. doi: 10.1371/journal.pone.0286104 (PMC10228806; doi:10.1371/journal.pone.0286104)
Supplement: S4 Table — Results of DESeq2 differential expression analysis performed on RSEM and MultiDEA isoform expression estimation. The isoforms are sorted by start position on chr10, and even if RSEM and MultiDEA show some different results, it is possible to deduce that the senescence expression decrease influences both the transcript overlapping SALNR and the ones not overlapping it. Statistically significant count is the number of times that the isoform resulted significantly down-regulated in the 8 tested datasets; XR_007061960 is an additional isoform of HELLS proposed by RefSeq and ENST00000432120 is a lncRNA that overlaps HELLS; a result is considered statistically significant (*) if mean read count >20, absolute log2 Fold Change >1 and adjusted p-value (FDR) <0.05. (XLSX) [file pone.0286104.s007.xlsx]

## Sheet: DESeq2 on isoforms
	--- LEGEND ---
	GEO accession: GSExxxxxx
	Statistically significant count: number of times the isoform resulted significantly down-regulated in the 8 tested datasets
	N.B.: Isoforms are sorted by start position on chr10; XR_007061960 is an additional isoform of HELLS proposed by RefSeq and ENST00000432120 is a lncRNA that overlaps HELLS;
	a result is considered statistically significant (*) if mean read count >20, absolute log2 Fold Change >1 and adjusted p-value (FDR) <0.05
	--- LEGEND ---
					GSE155680					GSE157867					GSE163251					GSE171663					GSE63577_BJ					GSE63577_HFF					GSE63577_IMR90					GSE63577_WI38
	Statistically significant count	Ensembl Transcript ID	Expression estimation tool		Mean Read Count	Log2 FC	adj. p-value (FDR)	Statistically significant		Mean Read Count	Log2 FC	adj. p-value (FDR)	Statistically significant		Mean Read Count	Log2 FC	adj. p-value (FDR)	Statistically significant		Mean Read Count	Log2 FC	adj. p-value (FDR)	Statistically significant		Mean Read Count	Log2 FC	adj. p-value (FDR)	Statistically significant		Mean Read Count	Log2 FC	adj. p-value (FDR)	Statistically significant		Mean Read Count	Log2 FC	adj. p-value (FDR)	Statistically significant		Mean Read Count	Log2 FC	adj. p-value (FDR)	Statistically significant
	5	ENST00000419900	RSEM		45.2337	-2.57094	0.0127201	*		185.973	-0.424772	0.424005			129.076	-3.98778	1.24362e-06	*		4.52046	1.65418	0.578573			42.8378	-1.1896	0.0047201	*		13.2661	-7.00923	9.43285e-06			29.4494	-4.97717	6.96993e-05	*		24.8683	-2.91417	0.0188288	*
	4	ENST00000419900	MultiDEA		42.5831	-1.90302	2.38468e-06	*		127.854	-0.489607	0.317357			149.513	-3.05886	7.03448e-05	*		15.6183	-1.10687	0.0918322			64.2815	-0.803983	0.00235112			32.2746	-2.38385	8.13649e-07	*		60.6622	-1.41188	0.164259			51.6016	-2.45628	1.30965e-10	*
		ENST00000698672	RSEM		0.847528	2.08426	0.567797								0.742769	1.20763	0.805052			0.805763	-0.0809032	0.964924								1.08206	-1.12168	0.775097			0.844768	2.00887	0.453505			1.64051	-1.23316	0.725899
		ENST00000698672	MultiDEA		4.05213	-1.90271	0.145498			1.69973	0.8476	0.820646			2.5509	-1.95913	0.563653			0.776668	-0.079949	0.964049			3.29774	-0.874383	0.402157			1.98219	-3.17555	0.124475			3.42234	-1.21965	0.390538			3.54011	-2.15971	0.102562
	1	ENST00000698651	RSEM		11.7536	-6.94328	5.11438e-06			18.8054	-1.78667	0.355119			21.6986	-7.79253	0.0012212	*		3.38664	0.992537	0.649625			11.4244	-0.805047	0.335106			7.9067	-2.26404	0.10217			9.3707	-0.450563	0.819685			10.7595	-3.1514	0.0900357
	1	ENST00000698651	MultiDEA		16.2775	-2.08453	0.00134248			45.782	-0.54955	0.462978			53.7387	-3.53546	0.000677531	*		4.62149	-1.1572	0.180616			19.4798	-0.854338	0.0636035			11.1485	-2.49387	0.00160406			18.3834	-1.35639	0.243988			17.2049	-2.95824	1.81226e-05
	6	ENST00000348459	RSEM		206.065	-1.96434	5.3341e-19	*		431.397	-0.581559	0.12054			686.218	-3.11684	1.53348e-06	*		34.6932	-1.30871	0.430546			312.872	-1.05652	1.5226e-08	*		178.357	-2.67963	3.11323e-32	*		301.761	-1.35971		*		274.772	-2.76908	9.55853e-19	*
		ENST00000348459	MultiDEA																																0.593945	2.64681	0.505917			13.972	-2.56895
		ENST00000698673	RSEM		3.639	-2.00943	0.546923			0.976475	-1.29231	0.778549			13.431	-7.10053	0.00786865			1.39383	-3.75847	0.26989			0.777678	-3.04286	0.442213			1.04351	-3.33623	0.397466			1.54885	-0.378851	0.913953
		ENST00000698673	MultiDEA		5.94004	-2.23139	0.0339557			5.0824	-1.06645	0.588818			17.0688	-3.55963	0.0206709			1.25603	-1.94945	0.22511			6.08549	-1.16415	0.148682			3.70187	-3.17321	0.0385717			5.84797	-1.39476	0.274886			5.187	-2.81036	0.0198267
		ENST00000698830	RSEM							1.05374	3.69207	0.445652								2.55431	2.87491	0.391607			2.88714	-4.92278	0.209327								1.97982	4.40173	0.262494			8.69313	-6.59079	0.0379404
	2	ENST00000698830	MultiDEA		18.2949	-1.84116	0.0025816			31.4334	-0.651604	0.475516			44.3391	-3.13624	0.00328273	*		6.89908	-1.28937	0.0872638			29.2792	-0.912721	0.0158319			15.0879	-2.51848	0.000265346			26.2783	-1.35143	0.219466			24.8354	-2.64904	1.65291e-06	*
		ENST00000371332	RSEM		10.9902	1.44894	0.437281
	2	ENST00000371332	MultiDEA		19.5355	-1.88344	0.00161718			36.3284	-0.604155	0.479628			51.2159	-3.10544	0.00242999	*		7.38414	-1.17518	0.0995824			31.3455	-0.818593	0.0238958			15.922	-2.4816	0.000212435			28.233	-1.37976	0.214373			26.6108	-2.53953	1.41085e-06	*
		ENST00000394036	RSEM		6.05734	-5.98771	0.024004			6.19995	-5.94064	0.0538626			4.00332	-5.35419	0.264363			2.03051	-1.34103	0.68694			10.8846	-0.345436	0.896483			7.88432	-6.25553	0.000672971			12.3628	-2.58933	0.279097			16.0899	-7.48072	7.51325e-07
	3	ENST00000394036	MultiDEA		20.3081	-1.88276	0.00115854	*		36.8758	-0.773601	0.359706			53.7194	-3.10529	0.00210375	*		8.11968	-1.26606	0.0777957			32.9106	-0.847332	0.0173416			16.8069	-2.57246	9.9596e-05			29.6249	-1.43869	0.195509			28.1569	-2.63499	3.90465e-07	*
		ENST00000394045	RSEM							1.05374	3.69207	0.445652			0.780544	3.22538	0.506754			8.51902	-2.17021	0.324597								0										2.77142	-4.93663	0.208207
	2	ENST00000394045	MultiDEA		16.8691	-1.86229	0.0032962			30.4206	-0.735505	0.426484			35.8485	-3.22503	0.005032	*		6.98252	-1.33744	0.0645915			27.7504	-0.864326	0.0254761			14.226	-2.56954	0.000338398			24.9243	-1.40987	0.191936			23.2227	-2.53633	6.50476e-06	*
		ENST00000630929	RSEM		11.4905	-6.90992	0.00568475			5.10871	0.387476	0.915671								6.98756	-6.07874	0.0637088			9.92729	-0.892883	0.729683			5.05765	-5.61799	0.151206
	3	ENST00000630929	MultiDEA		20.6722	-1.84054	0.00154086	*		38.4575	-0.612362	0.468739			54.1738	-3.11886	0.00190938	*		8.12729	-1.37032	0.0573977			32.5086	-0.859827	0.0160537			16.665	-2.42891	0.000206809			29.0126	-1.39941	0.194298			26.9066	-2.55844	1.10906e-06	*
		ENST00000698675	RSEM		1.47042	4.12357	0.295038			1.00497	-3.32366	0.491601								2.81424	5.17555	0.127848								0					3.50564	-5.32756	0.174118			3.45239	-5.25875	0.179689
	2	ENST00000698675	MultiDEA		19.0931	-1.76837	0.00286427			33.4376	-0.745936	0.405043			47.5692	-3.0705	0.00320761	*		7.12797	-1.35385	0.0716397			30.41	-0.885562	0.016729			15.8016	-2.46841	0.000229153			27.8183	-1.38981	0.194108			25.9191	-2.49542	2.57915e-06	*
		ENST00000698799	RSEM																	2.19801	-4.40626	0.194749								0
	2	ENST00000698799	MultiDEA		15.7691	-1.92134	0.00377586			26.8337	-0.804212	0.415368			32.4435	-3.19566	0.00616959	*		6.19678	-1.38333	0.0704814			25.9258	-0.919551	0.0222595			13.652	-2.50006	0.000582248			23.7603	-1.40199	0.190171			22.0372	-2.44814	1.83868e-05	*
		ENST00000475263	RSEM							6.55646	-0.331037	0.896393			1.55685	-3.99217	0.407173			33.3395	-1.33789	0.333691			32.0632	0.464169	0.900988			1.34679	4.12141	0.295969			18.7062	-2.93819	0.241994			24.3658	-0.739313	0.639903
	4	ENST00000475263	MultiDEA		26.5052	-1.85948	0.00037012	*		53.5683	-0.578711	0.425577			79.465	-3.15853	0.000844334	*		10.7258	-1.20748	0.0892232			44.9203	-0.817813	0.00730288			22.768	-2.35012	2.17426e-05	*		41.6043	-1.4347	0.17743			38.0242	-2.45963	2.59355e-08	*
		ENST00000698800	RSEM		5.65967	-0.673509	0.840248			4.13108	-1.09512	0.77576			8.97923	6.74705	0.131483			14.2333	-2.5767	0.0499024			10.5135	0.550789	0.806974			9.97501	-0.595284	0.792561			16.6432	0.0596282	0.981843			5.31886	-1.51917	0.686945
	4	ENST00000698800	MultiDEA		35.1089	-1.93532	1.75473e-05	*		84.2824	-0.689586	0.233133			99.7712	-2.83094	0.00135859	*		13.8558	-1.28047	0.0578036			57.0461	-0.80743	0.00359203			28.5677	-2.36405	4.81127e-06	*		54.0886	-1.41065	0.183314			44.6901	-2.43153	2.96713e-09	*
		ENST00000698650	RSEM		3.66512	-1.78859	0.467142			5.80916	-0.759621	0.695239			3.57776	-5.19216	0.200124			1.37385	-0.952648	0.643843			12.9179	-0.904184	0.207142			5.68802	-1.94882	0.187108			11.8344	-1.70893	0.168609			10.827	-2.68986	0.00382852
		ENST00000698650	MultiDEA		6.30202	-2.07673	0.0364581			5.07669	-0.727523	0.709558			7.98649	-3.17986	0.107374			2.12739	-0.752241	0.524177			10.5616	-1.00556	0.106933			5.49387	-2.26308	0.0430945			10.1311	-1.47003	0.181692			9.39878	-2.85905	0.00175872
		ENST00000462057	RSEM																						1.55097	-1.5986	0.565862			0.197597	1.37007	0.73705			0.405488	2.14525	0.592522
		ENST00000462057	MultiDEA		2.06607	-1.5701	0.278621			0.446265	-2.14517	0.661037			0.45444	-2.21482	0.650751			1.04246	-1.61897	0.321451			3.96407	-0.930994	0.337709			1.81761	-1.88882	0.295386			2.997	-0.933772	0.521944			3.12528	-2.41905	0.0862104
	6	XR_007061960	RSEM		104.701	-1.82282	9.55296e-12	*		256.722	-0.959746	0.0179638			284.366	-2.69605	0.000159412	*		35.003	-1.04136	0.0217408	*		177.459	-0.508242	0.0392504			87.228	-2.31318	8.58272e-07	*		210.78	-1.12016		*		132.599	-2.39456	1.71668e-17	*
	5	XR_007061960	MultiDEA		155.348	-1.68799	1.78427e-13	*		361.492	-0.730501	0.0343364			467.735	-2.90755	5.05288e-05	*		47.7412	-1.22794	0.0225332	*		313.288	-0.657468	8.04255e-06			152.383	-1.76652	1.06441e-16	*		317.898	-1.15548	0.148678			234.468	-2.0915	2.26012e-24	*
		ENST00000466552	RSEM												1.79312	2.75975	0.566763
		ENST00000466552	MultiDEA		2.35351	-1.83476	0.230922			3.99811	-1.4358	0.521761			3.04312	-1.53143	0.633989			0.621469	-1.58818	0.449737			7.24476	-0.599811	0.417138			3.70412	-1.97002	0.114376			5.92929	-1.08674	0.417849			4.9449	-2.32418	0.0451441
		ENST00000698674	RSEM		1.37838	-2.70911	0.176666			4.53307	-1.28735	0.731691			3.81942	-5.28636	0.169059			0.213572	-1.07814	0.759698			4.27922	0.66099	0.543293			2.00785	-2.25015	0.279197			2.88419	-1.17845	0.528419			2.43638	-4.7543	0.0668861
	1	ENST00000698674	MultiDEA		9.84995	-2.06564	0.010505			19.3669	-0.892569	0.437453			20.7413	-3.34552	0.0168461	*		2.8862	-1.07506	0.266393			16.9301	-0.587758	0.234592			8.88343	-2.31214	0.00719464			15.024	-1.19117	0.301764			13.7939	-2.73104	0.000318671
		ENST00000432120	RSEM							0.284938	1.78668	0.72034													0.288714	-1.62048	0.688768			1.35736	-1.5796	0.636328			1.16977	3.65556	0.353853			0.328799	-1.86602	0.643956
		ENST00000432120	MultiDEA		3.9431	-2.21652	0.0709383			5.31274	-0.196417	0.917575			3.19226	-3.44037	0.291494			0.728255	-1.85952	0.371807			8.9721	-0.288862	0.680596			6.08502	-1.41233	0.132218			10.6486	-1.16563	0.440445			6.81749	-2.06399	0.0316111
	5	ENST00000371327	RSEM		142.004	-1.38578	4.25151e-07	*		262.874	-0.566588	0.222075			414.833	-3.20092	0.000124728	*		33.1674	-1.61164	0.0479816	*		385.67	-0.713723	2.62641e-07			185.783	-1.33919	4.46829e-06	*		343.982	-1.1147	0.126613			279.431	-1.74531	3.90021e-19	*
	5	ENST00000371327	MultiDEA		77.0887	-1.4817	6.36586e-06	*		155.653	-0.639292	0.196835			231.939	-3.08151	0.000262294	*		20.2431	-1.41855	0.0291556	*		188.55	-0.700872	2.91493e-05			91.1939	-1.46354	2.01073e-06	*		175.548	-1.10442	0.157379			138.481	-1.86848	4.10584e-14	*
		ENST00000464030	RSEM							0.245272	-1.24392	0.802785													0.288714	-1.62048	0.688768								0.292443	1.66845	0.680162
		ENST00000464030	MultiDEA		2.52628	-1.94713	0.161501			2.55259	-1.0991	0.672517			2.96986	-3.32572	0.316097			1.25302	-1.77304	0.211638			5.61638	-0.830888	0.306024			2.65813	-1.90342	0.174223			4.43248	-0.947543	0.43031			4.48413	-2.15198	0.0680719
		ENST00000698676	RSEM																											0.551757	-2.42099	0.542432								0.394212	-2.15987	0.590497
		ENST00000698676	MultiDEA		2.67188	-2.0496	0.135746			2.61503	-0.514568	0.841623			2.0706	-2.73875	0.459142			1.2472	-1.76726	0.212404			5.47202	-0.770796	0.345238			2.73793	-2.68192	0.102391			4.95221	-1.18017	0.313533			4.57962	-2.19645	0.0636175
